# Supplementary material for: Monitoring BMI-dependent gait adaptations through smart insole technology: implications for musculoskeletal health
Source: BMC Sports Sci Med Rehabil. 2026 May 1;18:287. doi: 10.1186/s13102-026-01703-y (PMC13281307; doi:10.1186/s13102-026-01703-y)
Supplement: Supplementary file 1 — Supplementary Material 1 [file 13102_2026_1703_MOESM1_ESM.xls]

## Sheet: 20250716
ID	Sex（1man，2 woman）	Age（y）	Height（cm）	Weight（kg）	Weight（N）	EU Size	BMI（kg/m2)	MPFA-L(°）	MPFA-R(°）	MPFA(°）	MDFA-L(°）	MDFA-R(°）	MDFA(°）	FRA-L(°）	FRA-R(°）	FRA(°）	SL-L（cm)	SLA-L（1)	SL-R（cm)	SLA-R（1)	SL（cm)	SLA（1)	SS-L（cm/s）	SS-Rcm/s	SS（cm/s）	RSS（s-1）	SA-L（°）	SA-R（°）	SA（°）	CG（s）	%SST-L（%）	%SST-R（%）	%SST（%）	%DSPT（%）	%SPT-L（%）	%SPT-R（%）	%SPT（%）	Cad（step/min）	PPP-M-L（N）	PPP-M-R（N）	PPP-M（N）	PPP-P-L（N）	PPP-P-R（N）	PPP-P（N）	PPP-L-L（N）	PPP-L-R（N）	PPP-L（N）	PPP-A-L（N）	PPP-A-R（N）
1	2	19	166	41	401.8	40	14.8788	68.6132	61.5027	65.058	-24.9783	-28.6032	-17.7272	46.1895	28.2917	37.2406	134.933	0.812847	135.259	0.814814	135.096	0.813831	119.17	120.939	120.055	2.92816	2.33665	2.33	2.33332	1.12	34.3371	35.2363	34.7867	30.7578	34.9722	33.9371	34.4546	53.6175	237.574	194.719	216.147	112.492	128.652	120.572	154.87	196.349	175.61	86.8106	101.277
2	2	19	163	44	431.2	37	16.5607	72.806	71.4698	72.1379	-16.4161	-23.4185	-20.7272	27.1246	29.1829	28.1537	125.053	0.767196	121.996	0.748441	123.524	0.757818	112.113	109.713	110.913	2.52074	2.88175	3.38224	3.13199	1.10941	33.6166	34.0286	33.8226	32.5442	33.7711	33.4937	33.6324	54.1384	172.877	194.417	183.647	193.1	251.124	222.112	74.0368	59.5878	66.8123	46.8102	49.5071
3	2	20	162	44	431.2	40	16.7657	57.5034	67.2547	62.3791	-26.2121	-17.3707	-15.7272	24.5172	21.0162	22.7667	118.069	0.728818	116.762	0.720755	117.415	0.724787	109.976	108.143	109.059	2.47862	2.15204	2.40939	2.28071	1.07545	33.6462	34.8723	34.2592	31.4853	34.8106	33.669	34.2398	55.8797	269.809	213.535	241.672	208.398	213.233	210.816	110.288	1.79382	56.041	131.518	134.364
4	1	24	174	52	509.6	42	17.1753	80.9116	70.1638	75.5377	-29.1108	-30.4078	-29.7593	26.7676	11.8922	19.3299	140.203	0.805764	138.965	0.798651	139.584	0.802207	123.832	122.558	123.195	2.36913	2.62303	2.49507	2.55905	1.13139	34.6114	33.5602	34.0858	31.8548	33.5526	34.566	34.0593	53.0734	356.875	356.132	356.503	190.963	182.714	186.838	194.467	166.214	180.34	84.4529	71.6825
5	2	19	167	49	480.2	40	17.5697	62.6574	71.7633	67.2103	-19.0586	-14.4912	-12.7272	13.8795	17.8449	15.8622	129.061	0.772821	126.989	0.760411	128.025	0.766616	125.492	122.473	123.983	2.53026	2.88215	2.61502	2.74859	1.02937	33.3816	33.8375	33.6096	32.887	33.4912	33.5281	33.5096	58.3952	273.895	222.412	248.154	133.851	158.213	146.032	1.20813	158.365	79.7864	170.898	179.884
6	2	19	160	45	441	40	17.5781	74.5457	64.9939	69.7698	-31.9827	-32.2076	-18.7272	35.0963	31.8347	33.4655	140.089	0.875557	136.403	0.852519	138.246	0.864038	127.708	123.901	125.804	2.79565	2.56068	3.28627	2.92348	1.09563	33.1198	34.8519	33.9859	32.2528	34.4221	33.0949	33.7585	54.9009	334.275	218.211	276.243	104.798	156.417	130.607	133.13	183.383	158.257	78.3007	117.818
7	2	19	155	42.5	416.5	40	17.6899	68.5917	69.6034	69.0975	-19.9181	-18.9417	-6.72721	19.069	27.7585	23.4137	120.78	0.779227	121.836	0.786038	121.308	0.782633	111.551	110.896	111.224	2.61703	2.26161	2.224	2.24281	1.08297	32.7587	32.3048	32.5317	35.2661	32.0197	32.3838	32.2017	55.5223	249.942	193.07	221.506	132.488	1.31387	66.9007	110.141	147.535	128.838	93.4099	113.869
8	1	25	173	53.3	522.34	40	17.8088	68.8328	74.2429	71.5379	-36.7158	-41.6994	-1.72721	18.0455	20.5053	19.2754	158.241	0.914687	156.834	0.906553	157.537	0.91062	133.646	128.749	131.197	2.46149	1.91226	2.97816	2.44521	1.19596	36.8037	37.4215	37.1126	25.5001	37.7457	37.0233	37.3845	50.3234	287.309	205.721	246.515	202.045	310.416	256.23	101.943	123.671	112.807	91.3364	97.0997
9	2	19	162	47	460.6	40	17.9089	65.1305	63.0808	64.1056	-17.3373	-23.8215	-20.5794	20.9288	14.6499	17.7894	132.134	0.815639	130.224	0.803852	131.179	0.809746	127.518	126.22	126.869	2.69934	3.78649	3.96307	3.87478	1.0324	29.981	28.9259	29.4535	41.1886	29.2114	29.5337	29.3726	58.2637	247.642	128.281	187.961	216.845	265.223	241.034	66.9757	142.683	104.829	170.312	160.223
10	1	23	174	55	539	42	18.1662	59.8132	42.6073	51.2102	-31.2786	-25.3446	-28.3116	35.0493	45.6889	40.3691	131.598	0.756309	131.465	0.755545	131.531	0.755927	109.876	109.774	109.825	1.99682	2.52366	2.47026	2.49696	1.19997	34.4191	33.9743	34.1967	31.6202	33.9588	34.4072	34.183	50.0443	285.907	239.028	262.468	129.538	148.968	139.253	203.098	253.286	228.192	41.924	25.8808
11	1	24	174	55	539	42	18.1662	68.5897	61.9863	65.288	-25.7011	-21.3503	-23.5257	58.3343	39.7982	49.0663	139.339	0.800797	137.294	0.789047	138.316	0.794922	122.137	121.637	121.887	2.21613	2.55431	3.52122	3.03777	1.1388	34.9161	34.9688	34.9424	30.0485	35.4775	34.5747	35.0261	52.8478	302.137	286.535	294.336	75.065	120.037	97.5509	161.332	230.869	196.101	21.6627	24.9461
12	1	21	183	61.5	602.7	42	18.3642	59.1566	58.6589	58.9077	-28.3965	-31.9283	-30.1624	18.0276	12.3246	15.1761	151.311	0.826834	152.741	0.83465	152.026	0.830742	153.641	155.172	154.406	2.51067	2.17085	2.08114	2.12599	0.985333	35.7487	35.9116	35.8302	28.2536	35.8929	35.9328	35.9128	60.9497	364.907	413.234	389.07	326.791	286.998	306.894	75.4616	99.5626	87.5121	106.351	92.7194
13	1	25	180	59.9	587.02	42	18.4877	64.1432	63.9915	64.0673	-26.8202	-24.2965	-25.5584	15.5028	15.8808	15.6918	120.956	0.67198	126.478	0.702657	123.717	0.687318	109.978	117.603	113.791	1.89968	2.43732	2.38533	2.41133	1.08855	36.1028	35.0502	35.5765	28.1864	35.674	36.7988	36.2364	55.4112	142.929	179.215	161.072	185.419	227.344	206.382	217.454	192.704	205.079	55.4	57.5147
14	1	24	180	59.9	587.02	42	18.4877	69.2157	70.9979	70.1068	-26.3471	-22.9602	-24.6536	23.1183	28.3718	25.745	136.986	0.761036	136.003	0.755571	136.495	0.758303	125.206	125.744	125.475	2.09474	1.519	2.00416	1.76158	1.09	35.4857	35.5958	35.5408	28.7435	35.5948	35.8367	35.7157	55.1331	284.481	236.092	260.287	241.221	312.841	277.031	275.811	289.552	282.681	163.686	114.065
15	1	24	178	60	588	42	18.937	66.1685	70.3855	68.277	-27.8502	-26.8288	-27.3395	44.8631	38.7232	41.7932	143.786	0.807785	138.012	0.775347	140.899	0.791566	138.837	133.586	136.211	2.27019	2.91532	3.45781	3.18657	1.03947	35.1846	34.8266	35.0056	30.2056	34.555	35.0226	34.7888	57.8774	316.937	248.754	282.846	166.554	278.687	222.62	224.303	252.673	238.488	76.3188	91.8928
16	2	19	163	50.5	494.9	37	19.0071	62.8099	68.6607	65.7353	-32.492	-32.0303	-32.2611	13.2793	14.0642	13.6717	121.877	0.74771	123.441	0.757309	122.659	0.75251	98.7958	99.5657	99.1807	1.96397	2.63542	1.91733	2.27637	1.23333	33.0524	33.6914	33.3719	33.5129	33.3084	32.9317	33.12	48.6827	191.334	195.566	193.45	170.031	134.881	152.456	99.1374	171.14	135.139	75.0934	101.687
17	1	20	180	63	617.4	42	19.4444	61.5897	36.9232	49.2565	-27.349	-34.1736	-30.7613	13.419	35.1869	24.303	135.031	0.750175	134.303	0.746127	134.667	0.748151	119.123	119.041	119.082	1.89019	1.66152	1.73176	1.69664	1.13868	33.4955	32.8067	33.1511	33.8587	32.743	33.2479	32.9954	52.8676	395.058	463.484	429.271	297.453	212.644	255.049	160.162	147.751	153.957	116.574	112.124
18	2	26	163	52	509.6	37	19.5717	66.6461	58.5121	62.5791	-19.8462	-31.0699	-25.458	22.8934	11.1912	17.0423	117.727	0.722249	113.773	0.697991	115.75	0.71012	107.153	105.714	106.433	2.0468	3.21353	2.0245	2.61901	1.09378	32.7218	32.3878	32.5548	34.8997	32.3238	32.7672	32.5455	54.9345	275.612	239.975	257.794	196.718	241.528	219.123	87.4626	81.9161	84.6893	76.887	102.425
19	1	21	175	60	588	42	19.5918	57.418	50.6382	54.0281	-18.4546	-24.8183	-21.6364	13.8017	25.9504	19.876	123.525	0.705856	120.701	0.689718	122.113	0.697787	102.612	101.467	102.039	1.70066	2.36132	2.23767	2.29949	1.20698	28.8806	31.9781	30.4293	39.0131	32.068	29.0455	30.5567	49.9446	375.549	336.126	355.838	206.878	181.102	193.99	169.932	155.452	162.692	105.991	86.1379
20	2	24	167	56	548.8	37	20.0796	62.2557	66.2286	64.2421	-30.9041	-36.9495	-33.9268	48.2794	21.4266	34.853	136.684	0.818469	135.871	0.813598	136.278	0.816033	118.418	116.114	117.266	2.09404	2.07847	1.82897	1.95372	1.14789	34.8825	35.1491	35.0158	30.4128	34.5221	34.6162	34.5692	52.3177	212.967	252.132	232.549	254.565	181.584	218.074	141.314	144.343	142.829	37.4432	57.4965
21	2	24	164	55	539	37	20.4491	84.8643	68.4789	76.6716	-16.6832	-20.3104	-18.4968	46.8603	77.062	61.9612	125.96	0.76805	126.592	0.771903	126.276	0.769976	111.196	111.785	111.491	2.02711	2.66701	2.52219	2.5946	1.1323	33.6742	33.932	33.8031	32.3704	33.9815	33.6709	33.8262	53.0483	278.123	323.75	300.936	194.898	210.06	202.479	221.887	150.389	186.138	156.3	163.454
22	2	25	168	58	568.4	37	20.5499	64.1432	63.9915	64.0673	-26.8202	-24.2965	-25.5584	15.5028	15.8808	15.6918	120.956	0.719979	126.478	0.752847	123.717	0.736413	109.978	117.603	113.791	1.96191	2.43732	2.38533	2.41133	1.08855	36.1028	35.0502	35.5765	28.1864	35.674	36.7988	36.2364	55.4112	142.929	179.215	161.072	185.419	227.344	206.382	217.454	192.704	205.079	55.4	57.5147
23	2	26	168	58	568.4	37	20.5499	53.3943	64.0686	58.7314	-32.5295	-29.9299	-31.2297	49.1411	25.1225	37.1318	132.002	0.785724	131.825	0.784675	131.914	0.7852	132.567	132.104	132.336	2.28165	1.64042	2.40233	2.02137	0.999134	35.9389	35.5761	35.7575	28.4158	35.6743	35.9788	35.8265	60.1459	148.17	204.143	176.156	339.775	361.104	350.44	202.519	154.822	178.671	87.9077	136.083
24	1	22	184	71	695.8	42	20.9712	61.5526	57.7309	59.6417	-20.0306	-16.8203	-18.4255	20.1091	36.978	28.5435	140.621	0.764245	140.847	0.765472	140.734	0.764858	127.625	127.448	127.537	1.79629	2.081	2.15595	2.11847	1.09988	34.9013	34.6931	34.7972	30.305	34.8661	34.9279	34.897	54.6733	472.733	385.613	429.173	290.056	324.183	307.12	98.1354	162.031	130.083	159.022	175.647
25	1	21	173	63	617.4	42	21.0498	59.1288	57.1909	58.1599	-21.8266	-27.2467	-24.5367	15.2015	15.1829	15.1922	131.646	0.760958	127.585	0.737483	129.615	0.74922	112.97	107.85	110.41	1.75254	2.27427	2.00051	2.13739	1.16429	34.1399	33.6683	33.9041	32.2575	33.4938	34.183	33.8384	51.5936	321.121	287.452	304.286	234.609	237.864	236.236	138.883	162.714	150.798	215.25	232.708
26	2	24	168	60	588	37	21.2585	65.5128	67.0153	66.2641	-26.3066	-32.1424	-29.2245	48.6702	40.8403	44.7552	121.712	0.724475	127.698	0.760105	124.705	0.74229	103.374	107.479	105.426	1.7571	2.08805	3.30873	2.69839	1.18824	35.5946	35.1862	35.3904	29.0078	35.5185	35.6897	35.6041	50.6515	220.299	224.776	222.538	261.309	225.557	243.433	221.049	201.166	211.107	30.2116	46.6283
27	1	22	184	73	715.4	42	21.5619	61.6461	63.0605	62.3533	-18.5268	-15.4069	-16.9668	15.2321	19.4225	17.3273	131.294	0.713554	128.863	0.700345	130.079	0.706949	105.663	102.485	104.074	1.42567	3.18617	2.47622	2.8312	1.26953	33.3523	32.5311	32.9417	34.3898	31.982	33.3963	32.6892	47.4697	376.544	381.313	378.929	346.483	276.87	311.677	123.09	141.801	132.445	179.365	180.852
28	1	22	172	64	627.2	42	21.6333	64.0409	51.3347	57.6878	-24.6381	-27.2163	-25.9272	10.7972	51.2553	31.0263	133.573	0.776585	139.249	0.809584	136.411	0.793085	125.079	129.891	127.485	1.99195	2.60051	3.40508	3.00279	1.07517	33.8335	34.8857	34.3596	31.2461	35.1607	33.6878	34.4243	55.9063	398.485	453.823	426.154	228.337	249.869	239.103	136.82	125.071	130.945	156.236	142.824
29	1	25	173	65	637	42	21.7181	58.9318	49.3858	54.1588	-19.0739	-25.1482	-22.111	7.25245	14.5185	10.8855	120.851	0.698558	120.423	0.696086	120.637	0.697322	105.391	104.797	105.094	1.61683	2.27935	1.83456	2.05696	1.14886	32.9925	33.417	33.2047	33.9775	32.6493	32.9864	32.8179	52.3527	315.961	322.017	318.989	329.555	320.286	324.921	133.991	169.203	151.597	154.922	176.085
30	1	21	179	70	686	42	21.847	62.1754	46.8763	54.5258	-12.5081	-17.5682	-15.0382	10.7881	33.702	22.2451	119.083	0.665266	121.163	0.676886	120.123	0.671076	105.317	107.488	106.403	1.52004	2.46103	2.10969	2.28536	1.13254	33.5504	31.6202	32.5853	34.9759	31.6076	33.2742	32.4409	53.1053	368.633	329.512	349.073	272.277	222.652	247.465	134.738	183.574	159.156	125.473	117.874
31	2	28	164	60	588	37	22.3081	70.7821	62.6567	66.7194	-19.4382	-23.2972	-21.3677	18.3293	29.5168	23.923	119.717	0.729982	120.303	0.733555	120.01	0.731768	90.3806	91.5058	90.9432	1.51572	2.99589	3.04685	3.02137	1.32385	34.215	32.9443	33.5797	32.8012	33.025	34.2145	33.6197	45.4547	179.321	302.417	240.869	123.435	110.002	116.719	390.533	232.514	311.523	53.3162	95.8088
32	1	21	183	75	735	42	22.3954	60.5713	56.6821	58.6267	-14.7139	-15.4136	-15.0638	21.4006	23.6811	22.5408	119.913	0.655262	118.839	0.649392	119.376	0.652327	93.6012	92.7025	93.1518	1.24202	2.16151	2.37638	2.26894	1.27983	33.3003	32.6822	32.9912	33.955	33.001	33.0977	33.0493	47.0446	356.562	259.366	307.964	254.245	262.171	258.208	236.89	376.166	306.528	153.197	104.405
33	1	27	176	70	686	42	22.5981	65.5128	67.0153	66.2641	-26.3066	-32.1424	-29.2245	48.6702	40.8403	44.7552	121.712	0.691545	127.698	0.725555	124.705	0.70855	103.374	107.479	105.426	1.50609	2.08805	3.30873	2.69839	1.18824	35.5946	35.1862	35.3904	29.0078	35.5185	35.6897	35.6041	50.6515	220.299	224.776	222.538	261.309	225.557	243.433	221.049	201.166	211.107	30.2116	46.6283
34	2	25	162	60	588	36	22.8624	62.7979	47.5742	55.1861	-23.5273	-23.1057	-23.3165	18.3702	25.8322	22.1012	118.732	0.732916	120.463	0.743598	119.598	0.738257	115.291	116.993	116.142	1.9357	2.64768	2.31377	2.48072	1.02885	32.0883	33.6741	32.8812	34.3909	33.5069	31.9488	32.7278	58.4102	224.284	253.745	239.015	165.507	300.981	233.244	256.22	185.377	220.799	83.6386	85.1568
35	2	25	155	55	539	37	22.8928	74.371	67.6216	70.9963	-25.7425	-26.5084	-26.1254	45.8849	29.5412	37.7131	122.621	0.791101	122.707	0.79166	122.664	0.791381	121.673	122.053	121.863	2.21569	1.93685	1.89533	1.91609	1.00766	36.7489	34.9235	35.8362	28.3265	34.9229	36.7517	35.8373	59.6092	225.427	270.335	247.881	124.61	137.82	131.215	208.329	169.015	188.672	68.47	110.381
36	1	24	183	78	764.4	42	23.2912	65.8918	69.3772	67.6345	-19.7708	-21.3318	-20.5513	23.5926	38.0934	30.843	138.202	0.7552	139.082	0.760008	138.642	0.757604	122.222	122.713	122.468	1.5701	1.41372	1.4764	1.44506	1.12981	31.7211	33.8678	32.7944	34.4128	33.8297	31.7558	32.7928	53.124	445.358	350.211	397.784	271.415	352.536	311.976	192.366	239.105	215.736	200.809	191.13
37	2	24	164	63	617.4	37	23.4236	70.0201	67.5909	68.8055	-23.9339	-25.9952	-24.9646	32.9186	13.5959	23.2572	123.851	0.755187	125.652	0.766169	124.751	0.760678	111.83	114.39	113.11	1.7954	2.03084	1.4659	1.74837	1.10321	35.0853	32.8805	33.9829	31.798	33.1508	35.2898	34.2203	54.4747	253.359	291.526	272.443	379.309	306.466	342.887	201.023	222.383	211.703	63.3249	94.5058
38	2	24	162	62	607.6	37	23.6244	67.7645	63.9956	65.88	-23.9749	-31.7485	-27.8617	34.4876	48.4353	41.4615	133.65	0.824997	133.677	0.825165	133.663	0.825081	135.244	134.788	135.016	2.17768	1.66476	1.87692	1.77084	0.985956	34.8281	33.0976	33.9628	32.1873	32.9562	34.7428	33.8495	60.9349	235.831	265.446	250.639	314.797	363.715	339.256	157.3	160.994	159.147	110.362	161.051
39	1	26	168	68	666.4	42	24.093	60.6504	54.29	57.4702	-20.0022	-29.5342	-24.7682	38.1804	25.4202	31.8003	125.396	0.746407	132.32	0.787619	128.858	0.767013	118.579	126.421	122.5	1.80147	2.38581	2.60951	2.49766	1.07333	32.4092	32.5455	32.4773	35.34	32.5843	31.781	32.1826	56.6559	511.489	446.056	478.772	122.361	91.962	107.161	196.357	248.713	222.535	170.203	163.501
40	2	21	168	68	666.4	37	24.093	67.0405	69.9178	68.4791	-27.5501	-25.4793	-26.5147	17.0469	18.9636	18.0052	128.984	0.767761	126.964	0.755741	127.974	0.761751	112.9	110.716	111.808	1.64423	2.7045	3.59352	3.14901	1.14407	32.2585	32.7644	32.5114	35.1553	32.4392	32.2387	32.339	52.4646	256.732	352.631	304.681	276.012	253.722	264.867	159.679	174.39	167.034	113.125	137.957
41	1	23	176	75	735	42	24.2123	65.7402	69.1883	67.4642	-29.8364	-27.8585	-28.8475	27.6804	32.5696	30.125	132.907	0.755154	133.971	0.7612	133.439	0.758177	122.636	121.551	122.094	1.62791	2.33117	1.77032	2.05075	1.0886	35.1912	34.7264	34.9588	30.0338	35.0431	34.9717	35.0074	55.3321	405.519	377.479	391.499	228.864	189.236	209.05	187.562	292.96	240.261	73.606	76.2444
42	1	23	176	78	764.4	42	25.1808	70.3535	63.3106	66.832	-25.29	-24.2058	-24.7479	28.8376	40.025	34.4313	135.421	0.769438	130.673	0.742459	133.047	0.755949	127.667	122.612	125.139	1.60435	0.91635	2.66657	1.79146	1.05808	33.6188	35.7818	34.7003	31.3422	35.2285	32.6865	33.9575	56.7502	465.736	400.851	433.293	124.902	221.215	173.058	396.956	404.941	400.948	106.602	61.8676
43	2	27	168	73	715.4	37	25.8645	58.429	60.6985	59.5637	-32.7633	-31.4274	-32.0954	20.2398	13.1896	16.7147	125.191	0.745187	126.589	0.753505	125.89	0.749346	117.934	118.314	118.124	1.61814	2.00864	2.06161	2.03512	1.06928	33.3537	32.6686	33.0112	33.8757	32.9111	33.3167	33.1139	56.3066	236.039	310.47	273.254	360.236	336.693	348.465	216.517	235.746	226.131	185.504	183.511
44	1	20	177	82	803.6	42	26.1738	61.957	60.4175	61.1873	-29.7276	-32.2126	-30.9701	20.3857	28.6662	24.526	139.098	0.785863	140.442	0.793455	139.77	0.789659	120.955	123.065	122.01	1.48793	3.031	2.27669	2.65385	1.15352	34.1875	33.5532	33.8704	32.2771	33.4978	34.2046	33.8512	52.1646	518.42	415.101	466.76	398.324	490.332	444.328	162.486	173.807	168.146	202.262	260.835
45	2	20	173	79	774.2	40	26.3958	69.2526	64.6561	66.9543	-23.136	-23.0338	-23.0849	11.7854	13.2989	12.5422	124.721	0.720933	124.451	0.719367	124.586	0.72015	115.444	114.981	115.213	1.45839	3.18279	2.15266	2.66772	1.08403	32.7152	32.443	32.5791	34.7307	32.4662	32.9142	32.6902	55.4037	373.506	475.971	424.738	163.972	207.173	185.572	196.564	82.7861	139.675	199.745	126.96
46	1	27	175	81.3	796.74	42	26.5469	52.1868	54.6953	53.441	-16.4693	-28.7547	-22.612	15.9808	12.0682	14.0245	120.209	0.68691	118.238	0.675648	119.224	0.681279	102.995	100.857	101.926	1.2537	2.30793	2.51264	2.41028	1.1699	30.6442	31.9013	31.2728	37.4473	31.8847	30.6756	31.2801	51.3233	395.819	472.069	433.944	236.779	218.184	227.482	142.394	142.689	142.542	145.563	156.489
47	2	20	175	83	813.4	42	27.102	62.2948	51.4099	56.8523	-18.5102	-28.3383	-23.4242	46.4577	39.8139	43.1358	130.752	0.747154	132.98	0.759885	131.866	0.753519	123.998	126.075	125.036	1.50646	2.4213	2.80054	2.61092	1.05405	31.313	30.5321	30.9226	38.3863	30.2387	31.1447	30.6917	56.9948	419.975	505.954	462.964	144.452	319.071	231.762	247.595	165.217	206.406	305.178	293.432
48	2	22	158	68	666.4	42	27.2392	68.5423	62.7967	65.6695	-16.9276	-25.7573	-21.3425	25.2387	30.6707	27.9547	114.366	0.723833	114.487	0.724602	114.426	0.724218	98.1763	97.5128	97.8446	1.43889	3.07142	3.88567	3.47854	1.1665	32.9425	31.1175	32.03	36.1832	31.7985	31.7751	31.7868	51.556	291.447	437.846	364.647	206.771	202.063	204.417	256.211	225.827	241.019	309.301	248.724
49	2	20	167	76	744.8	40	27.2509	72.2142	75.1042	73.6592	-21.4059	-21.4858	-21.4459	23.5842	20.8148	22.1995	131.736	0.788837	133.091	0.796949	132.413	0.792893	117.779	117.639	117.709	1.5488	2.65614	3.17855	2.91734	1.11647	31.8153	32.3277	32.0715	36.1276	31.8641	31.7377	31.8009	53.812	477.828	415.965	446.897	260.204	277.318	268.761	96.217	159.425	127.821	227.396	237.298
50	1	28	168	77.5	759.5	42	27.4589	52.0923	53.564	52.8281	-20.9721	-23.7332	-22.3526	45.673	35.7403	40.7066	121.012	0.72031	119.514	0.71139	120.263	0.71585	114.95	111.031	112.99	1.45794	2.16361	2.25728	2.21044	1.06011	32.8172	31.7501	32.2836	35.545	31.377	32.9776	32.1773	56.7797	518.417	489.733	504.075	319.172	349.223	334.197	146.296	184.96	165.628	204.189	207.794
51	1	22	175	85	833	42	27.7551	69.298	50.3408	59.8194	-14.907	-18.2813	-16.5941	27.6689	36.7921	32.2305	121.661	0.695205	119.294	0.681679	120.477	0.688442	99.7614	99.0848	99.4231	1.16968	1.12838	1.47279	1.30058	1.21158	32.9767	32.6108	32.7938	33.945	33.0681	33.4539	33.261	49.6196	476.571	439.302	457.936	264.356	430.814	347.585	235.437	180.785	208.111	160.862	151.338
52	2	20	174	84.5	828.1	40	27.9099	65.3754	72.7972	69.0863	-23.7645	-26.1366	-24.9505	21.9623	16.6962	19.3292	135.386	0.778082	135.191	0.776959	135.289	0.777521	129.422	129.51	129.466	1.53214	1.91798	2.27458	2.09628	1.0509	33.2207	33.0792	33.1499	33.7313	32.8424	33.3891	33.1158	57.2658	401.652	376.962	389.307	359.253	336.842	348.048	100.729	162.932	131.831	190.091	160.145
53	1	23	173	85	833	42	28.4005	74.0225	73.8486	73.9355	-24.6855	-23.2222	-23.9539	18.2008	26.3262	22.2635	130.58	0.754798	128.003	0.739903	129.292	0.747351	118.279	115.717	116.998	1.37645	1.86482	2.42149	2.14315	1.10789	32.0159	32.7831	32.3995	35.4113	32.4604	31.9204	32.1904	54.2611	368.455	492.37	430.413	329.211	271.106	300.159	257.996	321.258	289.627	265.905	187.898
54	1	20	179	92	901.6	40	28.7132	67.7118	68.3383	68.025	-20.702	-21.4809	-21.0915	11.9766	40.8967	26.4367	132.418	0.739765	135.403	0.75644	133.91	0.748102	118.389	120.717	119.553	1.29949	2.16759	2.05599	2.11179	1.12114	32.2131	32.2474	32.2303	35.5054	32.2123	32.3182	32.2652	53.5512	365.999	339.109	352.554	202.994	248.741	225.867	174.265	140.367	157.316	141.513	157.73
55	2	27	164	77.5	759.5	36	28.8147	70.1004	71.2253	70.6629	-23.7407	-24.7795	-24.2601	28.3151	15.7251	22.0201	124.75	0.760669	125.116	0.762902	124.933	0.761785	114.319	115.54	114.93	1.48296	2.69375	2.7019	2.69782	1.08951	32.8596	32.9269	32.8932	34.3336	32.8279	32.7192	32.7735	55.1318	275.44	328.917	302.179	217.521	214.657	216.089	272.846	250.039	261.442	118.511	150.015
56	2	26	166	80	784	40	29.0318	56.421	63.7639	60.0925	-17.1649	-17.1188	-17.1419	18.1468	35.6565	26.9016	110.726	0.667023	114.302	0.688565	112.514	0.677794	109.299	112.853	111.076	1.38845	1.7486	1.85015	1.79938	1.01933	33.1346	32.6882	32.9114	33.9036	33.2391	33.1448	33.1919	59.0812	271.186	301.164	286.175	126.33	172.002	149.166	253.031	212.989	233.01	254.806	253.691
57	2	27	168	82	803.6	37	29.0533	59.5409	53.4366	56.4888	-26.3808	-26.4216	-26.4012	18.6767	22.7949	20.7358	114.373	0.680792	114.236	0.679977	114.305	0.680385	99.8486	100.295	100.072	1.22039	1.91467	2.04216	1.97842	1.14533	32.0744	31.7974	31.9359	36.197	31.7201	32.0138	31.8669	52.4422	262.019	328.702	295.36	223.669	117.311	170.49	238.914	314.83	276.872	216.802	228.757
58	1	25	170	84	823.2	42	29.0657	56.7239	52.5289	54.6264	-19.1247	-22.2412	-20.683	36.5988	37.1792	36.889	109.84	0.646117	109.519	0.644229	109.679	0.645173	106.113	106.38	106.246	1.26484	2.064	3.66583	2.86492	1.03981	29.4408	27.6338	28.5373	28.08	27.5302	28.737	28.1336	57.8987	422.014	440.594	431.304	294.727	319.895	307.311	274.004	282.41	278.207	205.81	218.371
59	1	24	177	94	921.2	42	30.0041	59.3694	53.6997	56.5345	-21.9979	-25.749	-23.8735	34.0623	34.794	34.4282	138.579	0.782933	131.902	0.745206	135.24	0.764069	123.952	117.05	120.501	1.28192	1.4789	2.76314	2.12102	1.1212	34.4744	32.8878	33.6811	32.4997	32.9698	34.6732	33.8215	53.5521	632.054	658.241	645.147	327.373	333.784	330.579	88.7845	119.12	103.952	114.88	129.905
60	2	24	162	79	774.2	37	30.1021	68.7499	72.3909	70.5704	-27.7757	-24.9157	-26.3457	38.9948	35.0098	37.0023	119.672	0.738715	121.827	0.752016	120.749	0.745366	106.459	108.659	107.559	1.36151	2.06643	2.14589	2.10616	1.12212	30.7928	31.5051	31.149	37.6693	31.5762	30.7872	31.1817	53.5098	294.45	383.916	339.183	245.806	265.239	255.523	207.173	162.039	184.606	138.61	168.023
61	2	18	165	82	803.6	40	30.1194	71.5699	76.0303	73.8001	-17.1125	-16.9206	-17.0165	17.1142	22.2221	19.6682	131.504	0.796995	130.88	0.793214	131.192	0.795105	119.133	123.004	121.068	1.47645	2.45148	1.99034	2.22091	1.08688	30.2195	32.3053	31.2624	37.7842	32.7846	29.1222	30.9534	55.8209	383.698	345.603	364.65	350.357	404.493	377.425	181.825	221.258	201.541	419.706	422.851
62	2	24	167	85	833	40	30.478	61.1067	63.5469	62.3268	-25.9835	-29.2652	-27.6243	20.2122	28.9186	24.5654	124.623	0.746243	124.87	0.747725	124.746	0.746984	120.841	122.109	121.475	1.42912	1.72022	1.48505	1.60263	1.03085	32.164	32.0126	32.0883	36.0766	31.6994	31.9683	31.8339	58.2952	268.633	222.724	245.678	299.749	280.441	290.095	199.606	249.201	224.403	332.761	328.324
[truncated: 13 more columns]
